# Supplementary material for: Spatiotemporal variability in dengue transmission intensity in Jakarta, Indonesia
Source: PLoS Negl Trop Dis. 2020 Mar 6;14(3):e0008102. doi: 10.1371/journal.pntd.0008102 (PMC7080271; doi:10.1371/journal.pntd.0008102)
Supplement: S2 File — (CSV) [file pntd.0008102.s003.csv]

	subdistrict	value	assumption	lam1	lam2	lam3	lam4	lam5	lam6	lam7	lam8	lam9	lam10	rho	gamma1	B	loglik	DIC
1	Cakung	CrI_lower	PS	0.01863854	0.016315937	0.01346531	0.003207847	0.003666124	0.010306451	0.004551449	0.002911883	0.013810909	0.002730282	0.151861755	0.144112909	0.000176088	-16532.44053	-652514.4804
2	Cakung	median	PS	0.020236764	0.018301752	0.01507579	0.003806356	0.004282848	0.01151493	0.0052276	0.003464005	0.015509641	0.003275361	0.162297604	0.190509795	0.000284571	-16525.99616	-652514.4804
3	Cakung	CrI_upper	PS	0.021815319	0.02033748	0.01674675	0.004427398	0.00491967	0.012825263	0.005974243	0.004065992	0.017283864	0.003837628	0.173114735	0.245743098	0.000388573	-16522.23903	-652514.4804
4	Cempaka Putih	CrI_lower	PS	0.016013215	0.014624861	0.013240048	0.003413286	0.002455313	0.003547122	0.00265581	0.001665315	0.006926576	0.000909249	0.307978487	0.297360269	0.000133209	-5771.415755	-828235.1932
5	Cempaka Putih	median	PS	0.018332864	0.017356012	0.015919562	0.004246665	0.003142893	0.004344145	0.003353931	0.002247721	0.008373488	0.001382648	0.34537601	0.416557469	0.000337055	-5765.180222	-828235.1932
6	Cempaka Putih	CrI_upper	PS	0.020578969	0.020532549	0.018912593	0.005280506	0.003919918	0.005403186	0.004167413	0.002868734	0.010139489	0.001864917	0.383351402	0.583048532	0.000562254	-5761.394914	-828235.1932
7	Cengkareng	CrI_lower	PS	0.022492957	0.005713596	0.027496009	0.005718116	0.007556045	0.013524601	0.017957029	0.010867218	0.071643435	0.006194785	0.08010405	0.000188443	0.000202829	-14609.54772	-710992.7226
8	Cengkareng	median	PS	0.023382195	0.006947367	0.029739764	0.006809816	0.00885606	0.015070206	0.019764064	0.012289053	0.076378416	0.007337479	0.085661628	0.002517533	0.000261709	-14602.97907	-710992.7226
9	Cengkareng	CrI_upper	PS	0.024279085	0.008231751	0.032255869	0.007971608	0.010308902	0.016685375	0.021544155	0.013734977	0.081309779	0.008514102	0.091496999	0.012694257	0.000321074	-14599.37861	-710992.7226
10	Cilandak	CrI_lower	PS	0.017026095	0.013293911	0.012976677	0.002452021	0.00395398	0.006818684	0.006673152	0.002233326	0.008496769	0.00010994	0.180030676	0.147209943	0.000132955	-7277.815234	-701791.6971
11	Cilandak	median	PS	0.018783899	0.01531699	0.015060344	0.003150313	0.004817914	0.007993074	0.007798875	0.002846488	0.009889716	0.000293967	0.196584883	0.208502177	0.000240768	-7271.876642	-701791.6971
12	Cilandak	CrI_upper	PS	0.020488679	0.017634992	0.017377142	0.003868414	0.00576421	0.009329662	0.009114115	0.003529167	0.011499868	0.000729888	0.21378794	0.287723431	0.000334227	-7268.355262	-701791.6971
13	Cilincing	CrI_lower	PS	0.015435754	0.031324141	0.021002602	0.009270359	0.008470627	0.0097106	0.009544226	0.011348949	0.027372721	0.005236812	0.0391832	0.1238911	0.000227324	-9831.751368	-710045.996
14	Cilincing	median	PS	0.018774238	0.042029189	0.027706347	0.01206366	0.011075908	0.012427605	0.012315278	0.014394902	0.037779874	0.006984852	0.045395522	0.255619245	0.000372647	-9825.048587	-710045.996
15	Cilincing	CrI_upper	PS	0.021759422	0.052818252	0.034826648	0.01551729	0.01410319	0.015875422	0.015756431	0.018415037	0.04862647	0.009112211	0.05342447	0.452002323	0.000481411	-9820.895716	-710045.996
16	Cipayung	CrI_lower	PS	0.023365625	0.023707204	0.033390386	0.004987965	0.010840951	0.023458552	0.017461809	0.007750618	0.057331826	0.004177949	0.066814485	0.009130987	0.000449253	-8735.955172	-681594.7141
17	Cipayung	median	PS	0.02549847	0.028119085	0.038995532	0.007053251	0.013503967	0.028007452	0.020968413	0.00990884	0.066531785	0.0060951	0.075414272	0.074072409	0.000553944	-8729.750607	-681594.7141
18	Cipayung	CrI_upper	PS	0.027480247	0.03281921	0.044964826	0.009423949	0.016463327	0.032778209	0.024910217	0.012312667	0.075838211	0.008173001	0.084248942	0.17077587	0.000657868	-8726.116842	-681594.7141
19	Ciracas	CrI_lower	PS	0.032966419	0.037043024	0.029714219	0.006729793	0.014360864	0.021692677	0.0182059	0.008008572	0.056440174	0.005147947	0.072242427	0.002307157	0.000351437	-8234.201482	-695903.7947
20	Ciracas	median	PS	0.035261653	0.042071739	0.033902204	0.00884714	0.017195157	0.025202999	0.021525024	0.010015178	0.063614252	0.006922845	0.080201228	0.040565628	0.000409265	-8227.893263	-695903.7947
21	Ciracas	CrI_upper	PS	0.03747277	0.047506303	0.038565274	0.011144803	0.020403064	0.029140864	0.025021575	0.012334188	0.070982131	0.008893198	0.088258264	0.118945956	0.000470518	-8224.258099	-695903.7947
22	Duren Sawit	CrI_lower	PS	0.024026515	0.014916862	0.015381508	0.004410492	0.003843186	0.008723889	0.006338198	0.003433371	0.017128123	0.002153412	0.20994048	0.158243173	0.000676949	-20701.63048	-663475.168
23	Duren Sawit	median	PS	0.025776582	0.016572813	0.017135101	0.005095999	0.004507693	0.009800588	0.007171163	0.004044131	0.019176212	0.002672477	0.223767011	0.21191022	0.000781661	-20695.37411	-663475.168
24	Duren Sawit	CrI_upper	PS	0.027553084	0.018334585	0.019053885	0.005843908	0.005230603	0.011037091	0.008134062	0.004709571	0.021450564	0.003251843	0.236818896	0.273123038	0.000884516	-20691.56927	-663475.168
25	Gambir	CrI_lower	PS	0.01759148	0.010286158	0.012899755	0.003435919	0.004018755	0.005562549	0.005317914	0.002600094	0.013272077	0.000475487	0.125452506	0.087105063	0.000221563	-3005.41436	-701058.5849
26	Gambir	median	PS	0.021591623	0.013727505	0.017482178	0.005124541	0.005850478	0.0077099	0.007275786	0.004028443	0.017858259	0.001633822	0.149376592	0.200410495	0.000425472	-2998.700314	-701058.5849
27	Gambir	CrI_upper	PS	0.025401046	0.018135066	0.023075826	0.007226786	0.008109232	0.010388312	0.009855592	0.005804101	0.023819317	0.00284208	0.174551506	0.378077679	0.000626182	-2994.851903	-701058.5849
28	Grogol Petamburan	CrI_lower	PS	0.022200238	0.013237888	0.014801582	0.002021522	0.007475845	0.014156816	0.0194641	0.005783871	0.027840102	0.001685341	0.119497957	0.000809115	0.000293901	-7257.382861	-695686.0463
29	Grogol Petamburan	median	PS	0.023819581	0.015458113	0.017103105	0.003290082	0.009077296	0.016492239	0.022506506	0.007193966	0.031781879	0.002802286	0.132893368	0.01582226	0.000407493	-7251.329332	-695686.0463
30	Grogol Petamburan	CrI_upper	PS	0.025389736	0.017818089	0.01989532	0.004574872	0.010870041	0.019103453	0.025813311	0.008764824	0.03606544	0.004004885	0.146424458	0.059465425	0.00051513	-7247.725887	-695686.0463
31	Jagakarsa	CrI_lower	PS	0.021618167	0.021460324	0.019032984	0.0019187	0.007629616	0.015124831	0.01465744	0.00690543	0.039657665	0.003342742	0.108566545	0.005253612	0.000336985	-11378.56739	-671721.1252
32	Jagakarsa	median	PS	0.023286345	0.024174367	0.02149943	0.003040647	0.009020743	0.017188414	0.016626484	0.008326717	0.044427732	0.004402839	0.118382565	0.041702434	0.000442559	-11372.3379	-671721.1252
33	Jagakarsa	CrI_upper	PS	0.024781692	0.026948302	0.024172168	0.004137258	0.010533098	0.019331892	0.018785692	0.009803238	0.049240973	0.005548307	0.128765484	0.09417543	0.00054539	-11368.6698	-671721.1252
34	Jatinegara	CrI_lower	PS	0.034719191	0.025454466	0.027151011	0.004615963	0.004766192	0.012514067	0.009544625	0.002077611	0.035261779	0.006393427	0.126417366	0.034971988	0.00043296	-10742.03684	-680256.8882
35	Jatinegara	median	PS	0.036858274	0.028872293	0.030596383	0.005909149	0.005989211	0.014609555	0.011256051	0.00306943	0.039725694	0.007669122	0.136467072	0.092649507	0.000494459	-10736.28798	-680256.8882
36	Jatinegara	CrI_upper	PS	0.03894275	0.032479289	0.034566045	0.007361119	0.007462537	0.01701554	0.013146516	0.004162366	0.044859856	0.00917605	0.14725096	0.158834583	0.000555299	-10732.36575	-680256.8882
37	Johar Baru	CrI_lower	PS	0.019231305	0.014812369	0.021806305	0.003946116	0.004288706	0.00364154	0.00384047	0.001510294	0.00975987	0.001232979	0.122585942	0.286382079	0.000114876	-4316.107064	-723510.7705
38	Johar Baru	median	PS	0.022303333	0.018371917	0.026997299	0.005228719	0.005576319	0.004835605	0.004942678	0.002250307	0.012163233	0.001905551	0.141736689	0.444862127	0.000206142	-4309.115009	-723510.7705
39	Johar Baru	CrI_upper	PS	0.025428803	0.022189819	0.032865951	0.0067761	0.007148771	0.006210245	0.006344795	0.003119147	0.01497347	0.002688788	0.161470548	0.658656921	0.000318557	-4305.333043	-723510.7705
40	Kali Deres	CrI_lower	PS	0.021584322	0.00354821	0.023147477	0.005430075	0.009352365	0.014816323	0.021235871	0.012872835	0.08216547	0.005829772	0.04737843	0.000674826	0.000196587	-8609.098118	-777598.3536
41	Kali Deres	median	PS	0.023155934	0.005304602	0.026387455	0.007270362	0.011404746	0.017310513	0.024143481	0.014982156	0.090172822	0.007621189	0.052334728	0.0158509	0.000260202	-8602.748609	-777598.3536
42	Kali Deres	CrI_upper	PS	0.024673835	0.007175346	0.029686962	0.009314022	0.013640607	0.019981737	0.027163322	0.01738744	0.098574862	0.00950904	0.057700868	0.060424531	0.000322678	-8598.974364	-777598.3536
43	Kebayoran Baru	CrI_lower	PS	0.017464288	0.018196923	0.017867209	0.003353673	0.006675415	0.010896213	0.012479536	0.001679623	0.028911401	0.002881776	0.112793022	0.145540987	0.000296014	-6871.640696	-700401.4824
44	Kebayoran Baru	median	PS	0.020126485	0.022200454	0.021864615	0.0046882	0.008462904	0.013483345	0.015214774	0.002586482	0.035467115	0.004133596	0.128389258	0.258196628	0.000468914	-6864.871588	-700401.4824
45	Kebayoran Baru	CrI_upper	PS	0.02282463	0.0272458	0.026697732	0.006363593	0.010593925	0.0167388	0.018727929	0.003479932	0.043309237	0.005556264	0.145008597	0.404620366	0.000637372	-6860.976939	-700401.4824
46	Kebayoran Lama	CrI_lower	PS	0.023199923	0.017741833	0.018254823	0.00380342	0.005877023	0.006113492	0.007775685	0.008417239	0.021765563	0.002010293	0.111172713	0.174709548	0.000534864	-11068.81116	-670723.353
47	Kebayoran Lama	median	PS	0.02581589	0.021059508	0.021395884	0.004848698	0.007222719	0.007483743	0.009339967	0.010431488	0.025815218	0.002887836	0.122299145	0.260568988	0.000639649	-11062.57172	-670723.353
48	Kebayoran Lama	CrI_upper	PS	0.028279703	0.024443183	0.024806427	0.006075547	0.008670922	0.009010989	0.011081451	0.012789493	0.029873401	0.003884203	0.133672065	0.375566278	0.000738399	-11058.74629	-670723.353
49	Kebun Jeruk	CrI_lower	PS	0.013882543	0.009742919	0.00946166	0.002051324	0.00193885	0.002251091	0.002730198	0.001078178	0.004940334	0.00061929	0.11497582	0.333174414	0.000100361	-6917.48158	-758262.984
50	Kebun Jeruk	median	PS	0.016028499	0.011733823	0.0114185	0.002589556	0.002464154	0.002854628	0.00344734	0.001436126	0.006021584	0.000906749	0.127763863	0.455304689	0.000109385	-6911.259949	-758262.984
51	Kebun Jeruk	CrI_upper	PS	0.017959486	0.013736255	0.013298577	0.003231501	0.003061247	0.003504396	0.004200354	0.001845132	0.007192198	0.001245167	0.140036951	0.645759225	0.000145431	-6907.401341	-758262.984
52	Kelapa Gading	CrI_lower	PS	0.007772023	0.011888008	0.008336656	0.004170764	0.003268828	0.012514807	0.011797475	0.013752147	0.010401754	0.00145964	0.285048979	0.424094412	0.000102916	-16073.37754	-1200455.776
53	Kelapa Gading	median	PS	0.009073833	0.014154323	0.009931867	0.004978847	0.00401299	0.01495451	0.014130778	0.016441135	0.012419411	0.001900641	0.318548724	0.544360525	0.000181362	-16067.01221	-1200455.776
54	Kelapa Gading	CrI_upper	PS	0.010231836	0.016372966	0.011636696	0.005935103	0.004799976	0.017586423	0.01663079	0.019223797	0.01462614	0.002377361	0.350414012	0.718555034	0.000474011	-16063.08974	-1200455.776
55	Kemayoran	CrI_lower	PS	0.015843423	0.013766128	0.014975611	0.004451922	0.003936713	0.007038316	0.007486355	0.003345203	0.009905124	0.001174103	0.136370484	0.416578022	0.000106348	-9463.67489	-687872.1139
56	Kemayoran	median	PS	0.017887888	0.016138418	0.017579013	0.005322183	0.004688687	0.008306327	0.008853697	0.004053291	0.011668016	0.001628647	0.151761765	0.551590245	0.000190455	-9457.167	-687872.1139
57	Kemayoran	CrI_upper	PS	0.020268441	0.019014104	0.02066583	0.006376512	0.005574171	0.009884274	0.010403952	0.0048487	0.013759843	0.002101482	0.167130008	0.736250896	0.00031853	-9453.390502	-687872.1139
58	Kembangan	CrI_lower	PS	0.012395516	0.012342368	0.021556209	0.004084403	0.005690656	0.011642676	0.014842359	0.002854912	0.018533265	0.000146234	0.06103165	0.059139292	0.000170435	-6766.490973	-722847.2412
59	Kembangan	median	PS	0.014734683	0.01605463	0.027919742	0.00554445	0.007397675	0.014841547	0.019251519	0.004336537	0.024335432	0.000870133	0.07141795	0.14681792	0.000361872	-6760.32175	-722847.2412
60	Kembangan	CrI_upper	PS	0.016788576	0.019959	0.034504417	0.007289524	0.009432869	0.01849614	0.023970203	0.005876406	0.030431368	0.002355684	0.085048001	0.27154614	0.000473323	-6756.718385	-722847.2412
61	Kep. Seribu Selatan	CrI_lower	PS	0.035749331	0.003433902	0.002381358	0.065225519	0.05600396	0.0021777	0.010359512	0.128899778	0.02315207	0.009562544	0.008004073	0.007758007	0.000118325	-133.2222613	-1087893.994
62	Kep. Seribu Selatan	median	PS	0.066075051	0.037272117	0.031154014	0.138876449	0.135584448	0.031455259	0.066424717	0.213898075	0.126011259	0.085964791	0.012565115	0.271039862	0.000229613	-126.9479148	-1087893.994
63	Kep. Seribu Selatan	CrI_upper	PS	0.146674154	0.12816305	0.101632608	0.221878942	0.234875481	0.116704857	0.148724881	0.248761908	0.241005378	0.233982585	0.018658652	0.91746725	0.000389206	-123.4318689	-1087893.994
64	Kep. Seribu Utara	CrI_lower	PS	0.041979251	0.034510778	0.005346803	0.000876909	0.016422633	0.001135425	0.007995005	0.002955054	0.068690161	0.001156478	0.001808157	0.014307414	0.000100417	-69.73036381	-1390528.304
65	Kep. Seribu Utara	median	PS	0.113846661	0.148232762	0.066747742	0.029205313	0.09824142	0.029754074	0.073905813	0.056455148	0.176884231	0.040837096	0.003886559	0.359001128	0.000110982	-62.80340291	-1390528.304
66	Kep. Seribu Utara	CrI_upper	PS	0.737278729	0.24358624	0.222800638	0.169708269	0.223085717	0.162085358	0.207389841	0.205635683	0.246164718	0.233328608	0.008015254	0.964559272	0.000154432	-57.21933019	-1390528.304
67	Koja	CrI_lower	PS	0.022578333	0.034516674	0.02636258	0.011807372	0.008241859	0.00758438	0.009671949	0.006999203	0.033496205	0.004992042	0.073514818	0.099813073	0.000422169	-11159.06639	-673335.6469
68	Koja	median	PS	0.024946388	0.040473305	0.031187025	0.014200207	0.010191341	0.009438011	0.011834545	0.008672638	0.040294598	0.006438994	0.081373764	0.189521427	0.000515776	-11152.91075	-673335.6469
69	Koja	CrI_upper	PS	0.027194658	0.046891792	0.03617907	0.01709061	0.012446865	0.011468274	0.0143023	0.01059557	0.047566203	0.007996363	0.089649292	0.294334782	0.000605719	-11149.2311	-673335.6469
70	Kramat Jati	CrI_lower	PS	0.033867741	0.021135549	0.027557203	0.004250183	0.007046038	0.013226382	0.011821034	0.003620272	0.039342474	0.0035961	0.106037065	0.043956275	0.000514862	-9926.761021	-678188.7622
71	Kramat Jati	median	PS	0.036721272	0.024353438	0.031779791	0.005606151	0.008820333	0.015569064	0.014068833	0.004884543	0.044664149	0.004868268	0.115881859	0.109132748	0.000585513	-9920.664412	-678188.7622
72	Kramat Jati	CrI_upper	PS	0.039379277	0.028068364	0.036321381	0.007235316	0.010766904	0.018367899	0.016470235	0.006314214	0.050461788	0.006298186	0.126448267	0.189801076	0.000653652	-9917.105456	-678188.7622
73	Makasar	CrI_lower	PS	0.027974646	0.019273922	0.023220664	0.006618085	0.008072845	0.013052839	0.013859687	0.006889104	0.034407372	0.005437036	0.092897211	0.04568013	0.000466046	-7185.605755	-684516.5654
74	Makasar	median	PS	0.031011979	0.023294821	0.027920946	0.008656455	0.010359684	0.016112475	0.017057673	0.008779126	0.041390757	0.00708122	0.104821165	0.129964495	0.000580609	-7179.494513	-684516.5654
75	Makasar	CrI_upper	PS	0.033865289	0.027878188	0.033445597	0.011076949	0.013072261	0.019761334	0.020789526	0.011109396	0.049179354	0.009224156	0.117352092	0.229514954	0.000691533	-7175.62132	-684516.5654
76	Mampang Prapatan	CrI_lower	PS	0.025279267	0.01926002	0.013983598	0.001270011	0.002859724	0.008259682	0.007601255	0.001918366	0.019161314	0.001045456	0.143413699	0.167380942	0.000418253	-6110.25291	-696728.0629
77	Mampang Prapatan	median	PS	0.029551305	0.023266297	0.017097655	0.002188175	0.003947538	0.010378776	0.009441276	0.002883737	0.023972242	0.001890795	0.162585088	0.287213802	0.000543206	-6103.726085	-696728.0629
78	Mampang Prapatan	CrI_upper	PS	0.033302757	0.028001267	0.020785147	0.003254023	0.005323501	0.012988779	0.011857629	0.003958362	0.028957775	0.00295795	0.180734018	0.471477772	0.000661237	-6100.038727	-696728.0629
79	Matraman	CrI_lower	PS	0.028840123	0.024889009	0.026272828	0.004961252	0.004216834	0.006358202	0.005163748	0.002637882	0.020571269	0.002022403	0.159213098	0.098357625	0.000329169	-7147.098491	-702904.4701
80	Matraman	median	PS	0.031167144	0.028609612	0.030392494	0.006237431	0.00545833	0.007796294	0.006439253	0.003581854	0.024184779	0.002834104	0.175505889	0.173949531	0.000412878	-7140.857636	-702904.4701
81	Matraman	CrI_upper	PS	0.033394841	0.032819977	0.034854952	0.007779703	0.006786225	0.00959717	0.008022344	0.004789156	0.028156463	0.003792786	0.192208798	0.26505999	0.000490157	-7137.152081	-702904.4701
82	Menteng	CrI_lower	PS	0.020819673	0.011182629	0.012781156	0.002999028	0.002713261	0.004271922	0.00342721	0.001120713	0.008536806	0.000417574	0.203960447	0.050356236	0.000184758	-2760.986593	-719377.3061
83	Menteng	median	PS	0.024056243	0.013882001	0.016000358	0.004197072	0.003931094	0.005636837	0.004643823	0.002020701	0.010664872	0.001257548	0.233919316	0.125801073	0.000353255	-2754.361986	-719377.3061
84	Menteng	CrI_upper	PS	0.026970939	0.017133125	0.019837532	0.005653358	0.00535937	0.007308278	0.006136696	0.003116208	0.01338523	0.002198829	0.266418944	0.227321732	0.000513693	-2750.545683	-719377.3061
85	Pademangan	CrI_lower	PS	0.02019472	0.021797994	0.023842791	0.010922588	0.00978059	0.015071357	0.012836133	0.003812833	0.034456853	0.00334184	0.066771947	0.0248936	0.000228692	-4754.689372	-699186.5779
86	Pademangan	median	PS	0.023253093	0.027212758	0.029629295	0.014059359	0.012446511	0.018882076	0.016158295	0.005822157	0.043355184	0.005311924	0.07751092	0.129805162	0.000372546	-4747.865585	-699186.5779
87	Pademangan	CrI_upper	PS	0.026267472	0.033628233	0.0361197	0.017914431	0.016219869	0.023619449	0.020437473	0.008014297	0.053652383	0.007423362	0.089452501	0.254100798	0.000515468	-4744.102766	-699186.5779
88	Palmerah	CrI_lower	PS	0.015257974	0.010131493	0.007427582	0.004095223	0.005884732	0.007460297	0.003815189	0.00179271	0.009832852	0.002228763	0.102405934	0.422052985	0.000104796	-6978.228872	-697133.7304
89	Palmerah	median	PS	0.018256738	0.012599103	0.00932389	0.005140405	0.007376004	0.009467619	0.004810443	0.002415808	0.012435394	0.002903966	0.117042157	0.662863659	0.000193825	-6971.087777	-697133.7304
90	Palmerah	CrI_upper	PS	0.022295735	0.016194502	0.011918104	0.00662981	0.009480704	0.012111197	0.006214744	0.003104986	0.016234699	0.003778429	0.132112628	0.964629229	0.000331489	-6966.943407	-697133.7304
91	Pancoran	CrI_lower	PS	0.025029658	0.022804648	0.021062184	0.001606641	0.003879896	0.010870704	0.008970438	0.004618293	0.015214706	0.000779351	0.167018843	0.144737699	0.000359484	-7129.444745	-707668.2585
92	Pancoran	median	PS	0.027692549	0.026620596	0.024791908	0.002461969	0.004993355	0.01309218	0.010850717	0.005771068	0.018187744	0.001455478	0.184191556	0.228473354	0.00047031	-7123.136532	-707668.2585
93	Pancoran	CrI_upper	PS	0.030146402	0.031003495	0.028931462	0.003385021	0.006319309	0.015441345	0.013020338	0.007188299	0.021503202	0.002237483	0.202734973	0.334724459	0.000577792	-7119.294015	-707668.2585
94	Pasar Minggu	CrI_lower	PS	0.022252532	0.017297076	0.014307493	0.002093431	0.003407275	0.006695935	0.008702816	0.001931197	0.017345914	0.001850795	0.205837664	0.085755958	0.000481708	-13728.81925	-676390.0564
95	Pasar Minggu	median	PS	0.024186982	0.019467078	0.016109793	0.002764723	0.004145835	0.007744344	0.009870535	0.002622465	0.019594648	0.002518288	0.220670541	0.133876695	0.00061202	-13722.39117	-676390.0564
96	Pasar Minggu	CrI_upper	PS	0.026072882	0.021818947	0.018014288	0.0034487	0.004944734	0.008905793	0.01119065	0.00330003	0.022091569	0.003214116	0.235446469	0.192936817	0.000744433	-13718.69175	-676390.0564
97	Pasar Rebo	CrI_lower	PS	0.030182608	0.035896874	0.031981442	0.016048157	0.0226262	0.025100309	0.019696167	0.003215758	0.068135984	0.007820038	0.061426251	0.00149575	0.000543459	-7254.615397	-694977.4748
98	Pasar Rebo	median	PS	0.032788205	0.041750924	0.037278126	0.01962417	0.027107012	0.029969436	0.023811495	0.005594334	0.077688884	0.010509235	0.069606402	0.02921887	0.000627469	-7248.684934	-694977.4748
99	Pasar Rebo	CrI_upper	PS	0.035349284	0.047853528	0.04334494	0.023635682	0.031595947	0.035456476	0.028684747	0.008216729	0.088744274	0.013575916	0.078049693	0.106932353	0.00072045	-7244.920783	-694977.4748
100	Penjaringan	CrI_lower	PS	0.018965405	0.015122724	0.012732429	0.006035057	0.005910443	0.013267296	0.013160943	0.000976627	0.029615101	0.000245287	0.094387804	0.005561651	0.00029525	-8516.234001	-697251.2442
101	Penjaringan	median	PS	0.021038455	0.017429441	0.014760267	0.007334511	0.007338702	0.015247971	0.015199852	0.002056311	0.034057842	0.001163941	0.103949876	0.052228621	0.00041473	-8510.364695	-697251.2442
102	Penjaringan	CrI_upper	PS	0.023030863	0.020257096	0.017090567	0.008864607	0.008813527	0.017774209	0.017476462	0.003139065	0.038796781	0.002300824	0.114608794	0.110327337	0.000523528	-8506.757537	-697251.2442
103	Pesanggrahan	CrI_lower	PS	0.02008387	0.027365505	0.030155212	0.001328451	0.005623598	0.018861306	0.022281703	0.004780062	0.049166051	0.001275197	0.038555207	0.022689296	0.000357808	-5948.259989	-718118.9722
104	Pesanggrahan	median	PS	0.02451803	0.035090017	0.038484883	0.00358492	0.008380434	0.024317346	0.028467606	0.00733671	0.061503558	0.00332972	0.045629703	0.1416436	0.000457824	-5941.902045	-718118.9722
105	Pesanggrahan	CrI_upper	PS	0.028057786	0.043033334	0.047325797	0.006217042	0.011672154	0.030249945	0.035298356	0.010259899	0.074342405	0.00572683	0.054011023	0.386898771	0.000548012	-5938.126512	-718118.9722
106	Pulo Gadung	CrI_lower	PS	0.026719603	0.026858451	0.019666825	0.002456734	0.006737598	0.016248565	0.00696296	0.003788636	0.034414746	0.006756252	0.143850038	0.004078058	0.000591152	-12639.63546	-675999.4483
107	Pulo Gadung	median	PS	0.028431673	0.030081268	0.022222753	0.003550457	0.008076378	0.018456932	0.008367956	0.004863313	0.038560738	0.008016486	0.155963518	0.040273497	0.000688068	-12633.20934	-675999.4483
108	Pulo Gadung	CrI_upper	PS	0.02997396	0.033606787	0.025115995	0.004727177	0.009617544	0.020931962	0.009880305	0.005960023	0.042900252	0.009510493	0.168789903	0.09028743	0.000779771	-12629.58796	-675999.4483
109	Sawah Besar	CrI_lower	PS	0.017499042	0.014328338	0.016672168	0.006254141	0.004683882	0.005486739	0.004755984	0.002334905	0.016264008	0.001315947	0.135007023	0.115925636	0.000115566	-4036.479094	-702650.7633
110	Sawah Besar	median	PS	0.019615951	0.017399581	0.020392383	0.007892568	0.006034008	0.007030466	0.006042486	0.003331103	0.019959351	0.00218596	0.155076723	0.19955717	0.000238741	-4029.666955	-702650.7633
111	Sawah Besar	CrI_upper	PS	0.021961848	0.021544901	0.025012363	0.009822117	0.00771988	0.008736864	0.007687734	0.00453801	0.025044394	0.003177939	0.176085721	0.305491063	0.000394864	-4025.814999	-702650.7633
112	Senen	CrI_lower	PS	0.020870904	0.014500503	0.014782091	0.003422	0.002721215	0.005410384	0.003146139	0.000992377	0.007669797	0.000127163	0.209182162	0.076211348	0.000126627	-3804.551839	-729948.4638
113	Senen	median	PS	0.022986703	0.017129828	0.017427265	0.004468031	0.003709673	0.006709955	0.004145083	0.001652048	0.00927609	0.000502268	0.232552643	0.14310155	0.000233036	-3797.95365	-729948.4638
114	Senen	CrI_upper	PS	0.025238621	0.02024722	0.020317688	0.005728429	0.004786127	0.008320409	0.005293492	0.002431108	0.01123142	0.001081703	0.257136703	0.227052401	0.000335666	-3794.193377	-729948.4638
115	Setiabudi	CrI_lower	PS	0.022873176	0.015815627	0.017652819	0.005171194	0.002781649	0.009279816	0.004585581	0.000220406	0.019954407	0.000392236	0.13681763	0.06164692	0.000436213	-4151.782475	-699656.4783
116	Setiabudi	median	PS	0.02592844	0.019345886	0.021566416	0.006941429	0.004353141	0.011648844	0.006197161	0.001083858	0.024364117	0.001370792	0.156349294	0.156074366	0.000584474	-4145.176808	-699656.4783
117	Setiabudi	CrI_upper	PS	0.028962347	0.023455081	0.026362531	0.009032474	0.006152756	0.014700104	0.008159365	0.002266527	0.029593702	0.002654703	0.177138491	0.267884081	0.000727428	-4141.548478	-699656.4783
118	Taman Sari	CrI_lower	PS	0.022889397	0.019965947	0.021559976	0.006093946	0.005902911	0.007452871	0.007405481	0.001660539	0.020851171	0.000122295	0.116191978	0.000559703	0.00023922	-3480.382844	-713536.2025
119	Taman Sari	median	PS	0.024603455	0.023642314	0.025579759	0.008085322	0.007923786	0.009552766	0.00957609	0.003059273	0.025118286	0.000567471	0.13115032	0.011616355	0.000331628	-3474.249599	-713536.2025
120	Taman Sari	CrI_upper	PS	0.026492104	0.027757855	0.030044493	0.010326608	0.010269312	0.01201319	0.012022984	0.004687023	0.029739763	0.001681181	0.148213518	0.051357922	0.000431748	-3470.472054	-713536.2025
121	Tambora	CrI_lower	PS	0.034307629	0.022446497	0.02283122	0.00784769	0.009384117	0.013740457	0.01527773	0.01020013	0.037112284	0.004262688	0.060555908	0.003151485	0.000260933	-5339.400443	-752995.0548
122	Tambora	median	PS	0.037173518	0.026551698	0.027184599	0.010312049	0.012187755	0.016936619	0.018740379	0.012953373	0.043640366	0.006133925	0.068439031	0.045576039	0.000315351	-5333.418747	-752995.0548
123	Tambora	CrI_upper	PS	0.040049581	0.031336438	0.032212221	0.013157404	0.015262676	0.020472334	0.022565436	0.016138862	0.050679591	0.008290515	0.076594738	0.131540246	0.00036788	-5329.723948	-752995.0548
124	Tanah Abang	CrI_lower	PS	0.018470554	0.013153132	0.022432241	0.006489139	0.009406619	0.012102986	0.010070896	0.003184761	0.027262862	0.00236379	0.050326168	0.084519612	0.000182079	-3835.282838	-726518.1609
125	Tanah Abang	median	PS	0.021934498	0.017527204	0.030209576	0.009108588	0.012881122	0.016360361	0.013846532	0.00512235	0.036761677	0.004161659	0.060912232	0.244077857	0.000314209	-3828.59423	-726518.1609
126	Tanah Abang	CrI_upper	PS	0.025583948	0.023692572	0.040504658	0.012922397	0.017791062	0.022284346	0.018810503	0.007554249	0.048709125	0.00604377	0.072834944	0.440403452	0.000432944	-3824.428778	-726518.1609
127	Tanjung Priok	CrI_lower	PS	0.020626492	0.018654759	0.021994474	0.008706149	0.005030988	0.010671617	0.008156927	0.00663247	0.025751584	0.001967766	0.110453768	0.079973747	0.000422614	-14558.21567	-654476.231
128	Tanjung Priok	median	PS	0.022579523	0.021185338	0.024943383	0.010063329	0.006024304	0.01235083	0.009473341	0.007789322	0.02938419	0.002801234	0.120804693	0.140377907	0.000529279	-14551.55352	-654476.231
129	Tanjung Priok	CrI_upper	PS	0.024451556	0.024119365	0.028545119	0.011707487	0.007199323	0.014253481	0.010923746	0.009124208	0.03382861	0.003692109	0.130640009	0.208603089	0.000633992	-14547.78071	-654476.231
130	Tebet	CrI_lower	PS	0.027983537	0.026147851	0.028248369	0.005009556	0.003717513	0.011736202	0.01000009	0.002794281	0.023155303	0.00173684	0.141433528	0.041616936	0.000463351	-9327.949193	-681875.6806
131	Tebet	median	PS	0.030165569	0.029598588	0.032107612	0.006298997	0.004938714	0.01382911	0.011867203	0.003847937	0.026738167	0.00264317	0.154087811	0.103515983	0.00055622	-9321.434002	-681875.6806
132	Tebet	CrI_upper	PS	0.032279641	0.03358658	0.036485657	0.007823064	0.006229659	0.016196018	0.014037677	0.005015134	0.030785886	0.003664299	0.167752286	0.177373085	0.000644703	-9317.77523	-681875.6806
133	Cakung	CrI_lower	S	0.025095559	0.023706855	0.019318039	0.003174291	0.003807618	0.01468927	0.004993514	0.002407473	0.020917805	0.002318535	0.142442004	0	0.000485622	-16578.15795	-654081.1849
134	Cakung	median	S	0.026004556	0.025546938	0.020944337	0.004016495	0.004686766	0.016088533	0.00593469	0.003252752	0.022633676	0.003141351	0.15135857	0	0.000559465	-16572.13569	-654081.1849
135	Cakung	CrI_upper	S	0.026842258	0.027587868	0.02276259	0.004888709	0.005628437	0.017655635	0.006911096	0.004130965	0.024499255	0.003991752	0.160540203	0	0.00063186	-16568.62191	-654081.1849
136	Cempaka Putih	CrI_lower	S	0.025996841	0.025796293	0.023616074	0.004678569	0.002711747	0.005136182	0.003379152	0.001686024	0.012769255	0.000167309	0.334873608	0	0.000731565	-5829.621958	-827919.8568
137	Cempaka Putih	median	S	0.027332637	0.029055574	0.026889647	0.006046333	0.003887172	0.006535524	0.004594361	0.00265836	0.014739397	0.000778494	0.368448875	0	0.000904295	-5823.734522	-827919.8568
138	Cempaka Putih	CrI_upper	S	0.028795827	0.03290755	0.030429761	0.007603478	0.005234158	0.007999006	0.005871023	0.003734645	0.016904233	0.001667676	0.403699746	0	0.001068316	-5820.283734	-827919.8568
139	Cengkareng	CrI_lower	S	0.022532975	0.005711589	0.027582273	0.005639983	0.00764545	0.013544206	0.018089689	0.010924576	0.07184214	0.006198712	0.080368731	0	0.00020324	-14608.59822	-710702.96
140	Cengkareng	median	S	0.023452762	0.006987636	0.02994221	0.006831969	0.008903343	0.015120616	0.019840603	0.012289761	0.076604607	0.007368919	0.085863723	0	0.000263884	-14602.22713	-710702.96
141	Cengkareng	CrI_upper	S	0.024395518	0.008226469	0.032313985	0.007962454	0.010196399	0.016821865	0.021721896	0.013806693	0.08150445	0.008546574	0.091771188	0	0.000323037	-14598.59875	-710702.96
142	Cilandak	CrI_lower	S	0.022590344	0.019113731	0.018750144	0.002685736	0.00512598	0.009649269	0.009419384	0.002465078	0.012502283	0.000102229	0.179128981	0	0.000316032	-7312.530556	-703017.9963
143	Cilandak	median	S	0.023764394	0.021200391	0.020948403	0.003636113	0.006242976	0.011162141	0.010873078	0.003384334	0.014106541	0.000168853	0.194611879	0	0.000396285	-7306.400158	-703017.9963
144	Cilandak	CrI_upper	S	0.024927479	0.023782606	0.023429429	0.004690312	0.007515079	0.012755548	0.012560552	0.004357781	0.016069374	0.000427287	0.211031895	0	0.000483452	-7302.747708	-703017.9963
145	Cilincing	CrI_lower	S	0.021962731	0.052912162	0.033529908	0.012925126	0.011837974	0.013647881	0.013772362	0.016455936	0.048970628	0.006031335	0.036960093	0	0.000423428	-9842.846089	-710803.9917
146	Cilincing	median	S	0.023447682	0.059201162	0.038626371	0.016000472	0.014816884	0.01687925	0.016865194	0.019900888	0.055900933	0.008541106	0.042243873	0	0.000498762	-9836.758583	-710803.9917
147	Cilincing	CrI_upper	S	0.025058693	0.066398632	0.044495112	0.019230835	0.018032466	0.020456916	0.020663189	0.023670073	0.064380077	0.01129183	0.047845906	0	0.000571088	-9833.118848	-710803.9917
148	Cipayung	CrI_lower	S	0.025347493	0.026589306	0.037253202	0.005030951	0.011750319	0.026923166	0.019507608	0.008043793	0.064318342	0.004322467	0.068392862	0	0.000492079	-8737.479004	-682049.0523
149	Cipayung	median	S	0.026951116	0.030490114	0.042211378	0.007297904	0.014544663	0.030677847	0.022755542	0.010318123	0.071810518	0.006224072	0.076292074	0	0.000592681	-8731.451913	-682049.0523
150	Cipayung	CrI_upper	S	0.028730626	0.035059599	0.047583333	0.009692467	0.017566037	0.034936113	0.026639026	0.012933162	0.079715581	0.008454353	0.084763734	0	0.000685241	-8727.874839	-682049.0523
151	Ciracas	CrI_lower	S	0.034379938	0.038862064	0.031297553	0.007112248	0.015126954	0.02308615	0.019468496	0.008142914	0.059563647	0.005365179	0.074104828	0	0.000360252	-8234.511404	-696233.8122
152	Ciracas	median	S	0.03621029	0.043678468	0.035291798	0.00917558	0.0179855	0.026432934	0.022453378	0.010284376	0.066048942	0.007109299	0.081367488	0	0.000420417	-8228.400918	-696233.8122
153	Ciracas	CrI_upper	S	0.038143702	0.049028948	0.039837742	0.011602459	0.021031261	0.030151087	0.025967209	0.012764403	0.07336197	0.009233519	0.089555782	0	0.000477662	-8224.79842	-696233.8122
154	Duren Sawit	CrI_lower	S	0.031234633	0.020375908	0.021707692	0.005419389	0.004702346	0.012344751	0.008642139	0.004203577	0.026298168	0.002162848	0.211272609	0	0.00092288	-20754.96866	-663315.7873
155	Duren Sawit	median	S	0.032272798	0.022136979	0.023495773	0.006432806	0.005671848	0.013696604	0.009721084	0.005065693	0.028284819	0.002908987	0.223502423	0	0.001004253	-20749.06601	-663315.7873
156	Duren Sawit	CrI_upper	S	0.033401125	0.024073623	0.025474468	0.007452946	0.006660183	0.015027186	0.010880551	0.005994189	0.030283315	0.003689872	0.236490729	0	0.001083368	-20745.52893	-663315.7873
157	Gambir	CrI_lower	S	0.024529928	0.014466017	0.019884234	0.003869014	0.00550773	0.007965318	0.007179401	0.00297208	0.021530683	0.00016803	0.121319028	0	0.000449011	-3014.522476	-702458.438
158	Gambir	median	S	0.026835836	0.018597092	0.024445608	0.006290996	0.007829983	0.010742792	0.009997731	0.005115912	0.026277022	0.001159351	0.1427496	0	0.000595499	-3008.09692	-702458.438
159	Gambir	CrI_upper	S	0.029370138	0.023684241	0.029876368	0.009211592	0.010796945	0.014184412	0.013148245	0.0075462	0.03185015	0.002965369	0.16636651	0	0.000731492	-3004.541286	-702458.438
160	Grogol Petamburan	CrI_lower	S	0.023013933	0.013726948	0.015599296	0.001962507	0.007632332	0.014820105	0.020659919	0.005959051	0.02947511	0.001681182	0.119983914	0	0.000327379	-7257.123263	-695858.091
161	Grogol Petamburan	median	S	0.024337634	0.015850664	0.01775872	0.003295377	0.009322904	0.016986828	0.023254611	0.007354249	0.032843376	0.002774565	0.132278558	0	0.000424796	-7250.774033	-695858.091
162	Grogol Petamburan	CrI_upper	S	0.025767086	0.018276645	0.020317108	0.004616725	0.011173326	0.019508322	0.026138898	0.008959135	0.037081346	0.003971139	0.14575778	0	0.000527743	-7247.383791	-695858.091
163	Jagakarsa	CrI_lower	S	0.023265491	0.023194909	0.020508171	0.001760005	0.007902734	0.016235587	0.01559058	0.007130255	0.043475898	0.003175485	0.109498623	0	0.000402162	-11379.34071	-672179.7654
164	Jagakarsa	median	S	0.024417313	0.025621894	0.02275923	0.002885535	0.00937277	0.018194883	0.017496094	0.008509941	0.047101362	0.004396864	0.118608258	0	0.000489641	-11373.57163	-672179.7654
165	Jagakarsa	CrI_upper	S	0.025594406	0.028369855	0.025177692	0.004086906	0.010888691	0.02029881	0.019619428	0.010002967	0.051054097	0.005537223	0.128651536	0	0.000580524	-11370.23882	-672179.7654
166	Jatinegara	CrI_lower	S	0.037998894	0.029069378	0.030811259	0.005242783	0.005276759	0.014712383	0.01099717	0.002160523	0.041761693	0.007148003	0.12904164	0	0.000472311	-10747.95694	-681110.4866
167	Jatinegara	median	S	0.039475364	0.032311413	0.034353319	0.006525787	0.006748139	0.016875649	0.012797956	0.003304312	0.045662347	0.008600355	0.138608052	0	0.000526471	-10742.34241	-681110.4866
168	Jatinegara	CrI_upper	S	0.041109472	0.035604309	0.03794118	0.008037072	0.008273668	0.018938295	0.014815388	0.004542035	0.049543419	0.010154121	0.149505358	0	0.000581887	-10738.76779	-681110.4866
169	Johar Baru	CrI_lower	S	0.030378309	0.024796976	0.037846219	0.00522913	0.006348754	0.005776284	0.005857903	0.001317415	0.018412477	0.000532252	0.139866474	0	0.000340284	-4358.026946	-720545.1707
170	Johar Baru	median	S	0.032218239	0.029081191	0.04337351	0.007017039	0.008257471	0.007547652	0.007672586	0.002658642	0.021606532	0.001760593	0.158130743	0	0.000431999	-4352.097659	-720545.1707
171	Johar Baru	CrI_upper	S	0.034302988	0.033949571	0.049982559	0.009171962	0.010457403	0.009769386	0.0099725	0.004130762	0.025160434	0.003147616	0.177253556	0	0.000531818	-4348.300402	-720545.1707
172	Kali Deres	CrI_lower	S	0.02214563	0.003589833	0.023657767	0.005506845	0.00941124	0.015215606	0.021577153	0.012903091	0.083144121	0.005882714	0.048093434	0	0.000204998	-8608.532727	-777252.6456
173	Kali Deres	median	S	0.023515719	0.005323116	0.026875583	0.007393447	0.011507709	0.017570145	0.024520889	0.015149086	0.090670934	0.00766445	0.05297683	0	0.000264811	-8602.252959	-777252.6456
174	Kali Deres	CrI_upper	S	0.024882726	0.0072306	0.03048966	0.00944746	0.013748332	0.020208043	0.027760666	0.017540999	0.099208289	0.009605205	0.058523349	0	0.000323181	-8598.829642	-777252.6456
175	Kebayoran Baru	CrI_lower	S	0.023992395	0.026857428	0.02596559	0.003453999	0.008761669	0.015561144	0.017792867	0.001027249	0.044750406	0.002726386	0.114403093	0	0.000555885	-6886.588269	-700350.9079
176	Kebayoran Baru	median	S	0.025630084	0.030824787	0.029949791	0.005183974	0.011020841	0.018395685	0.020926885	0.002271886	0.050619445	0.004453942	0.129284338	0	0.000685054	-6880.24963	-700350.9079
177	Kebayoran Baru	CrI_upper	S	0.027302576	0.035512585	0.034654328	0.007260394	0.013598497	0.021951028	0.024412869	0.003594435	0.057396196	0.006492528	0.145188663	0	0.000806123	-6876.404438	-700350.9079
178	Kebayoran Lama	CrI_lower	S	0.031271199	0.026446461	0.026913551	0.004434076	0.008038141	0.008378371	0.010979948	0.011736966	0.034051556	0.001939114	0.113644935	0	0.00071881	-11096.62081	-671204.3114
179	Kebayoran Lama	median	S	0.032753712	0.029524121	0.030166863	0.006017649	0.009810544	0.010270418	0.013021924	0.014527243	0.037818458	0.00321638	0.124475275	0	0.000799384	-11090.49303	-671204.3114
180	Kebayoran Lama	CrI_upper	S	0.034335439	0.033204215	0.03388873	0.007709638	0.011875697	0.012303296	0.015244138	0.017577753	0.04195485	0.004669848	0.136062255	0	0.000880542	-11086.75015	-671204.3114
181	Kebun Jeruk	CrI_lower	S	0.025077387	0.018073943	0.017435536	0.002383926	0.002331226	0.003042739	0.004328571	0.000597556	0.009672191	0.000109361	0.131253235	0	0.000271646	-6996.275379	-760361.9817
182	Kebun Jeruk	median	S	0.026301315	0.020244825	0.019627869	0.003289948	0.003200018	0.00404069	0.005372637	0.001302876	0.011210421	0.000316289	0.14166511	0	0.000320233	-6990.654345	-760361.9817
183	Kebun Jeruk	CrI_upper	S	0.027675712	0.022544858	0.021974796	0.004267478	0.004169446	0.00514106	0.006504218	0.002101158	0.012902435	0.00090344	0.152775753	0	0.000371102	-6987.198821	-760361.9817
184	Kelapa Gading	CrI_lower	S	0.014634247	0.031544593	0.020315883	0.007077369	0.004206172	0.034838274	0.031392187	0.036914604	0.02724093	0.00010642	0.199993118	0	0.001531261	-16154.79321	-1206085.204
185	Kelapa Gading	median	S	0.015355249	0.035009736	0.023030091	0.008683868	0.005841165	0.038580135	0.034907089	0.041049895	0.030574253	0.000266784	0.223270509	0	0.001759865	-16148.82328	-1206085.204
186	Kelapa Gading	CrI_upper	S	0.016100843	0.038774082	0.025752949	0.01040278	0.007407081	0.042890949	0.038726582	0.045734504	0.03443075	0.000935515	0.247810141	0	0.001992854	-16145.03016	-1206085.204
187	Kemayoran	CrI_lower	S	0.028070576	0.028315757	0.03135567	0.007293687	0.006131565	0.014340653	0.015180916	0.004963067	0.021160144	0.000196403	0.141604273	0	0.000512853	-9546.898832	-686708.243
188	Kemayoran	median	S	0.029397455	0.031676526	0.035006856	0.008916561	0.007586289	0.016396206	0.017301746	0.006239972	0.023675561	0.000935829	0.155763118	0	0.000603612	-9540.553205	-686708.243
189	Kemayoran	CrI_upper	S	0.030820891	0.035311315	0.039060324	0.010843674	0.009333129	0.018673745	0.01972377	0.007718854	0.026654052	0.001909566	0.170471321	0	0.000692494	-9537.054375	-686708.243
190	Kembangan	CrI_lower	S	0.016290515	0.017337196	0.031970106	0.004303241	0.006509963	0.016179541	0.02135565	0.002543611	0.027473794	0.000114102	0.055984474	0	0.000386664	-6772.819145	-724454.228
191	Kembangan	median	S	0.01749397	0.020674119	0.036624936	0.006222518	0.008742739	0.019166476	0.024840575	0.004428886	0.032040592	0.000375276	0.065155199	0	0.000467468	-6766.97119	-724454.228
192	Kembangan	CrI_upper	S	0.018767196	0.024400537	0.042343499	0.008276787	0.011156057	0.022691763	0.029090086	0.006401786	0.037187344	0.001334992	0.074374442	0	0.000554774	-6763.427425	-724454.228
193	Kep. Seribu Selatan	CrI_lower	S	0.039389246	0.003417919	0.003010517	0.076953794	0.053221193	0.002121887	0.013782495	0.132249586	0.02043578	0.008734935	0.009344103	0	0.000123271	-133.033782	-1087189.71
194	Kep. Seribu Selatan	median	S	0.069629576	0.041737865	0.036227368	0.144336356	0.135980389	0.032830094	0.068483128	0.216243476	0.119261775	0.077132729	0.014229395	0	0.000233124	-126.5295829	-1087189.71
195	Kep. Seribu Selatan	CrI_upper	S	0.165482149	0.129464564	0.107104856	0.223991873	0.233214523	0.120652313	0.160291941	0.248537007	0.241889819	0.235083106	0.021091505	0	0.000390957	-123.0765075	-1087189.71
196	Kep. Seribu Utara	CrI_lower	S	0.049187432	0.031969556	0.004530303	0.001299139	0.014153323	0.001158751	0.008463144	0.003891119	0.066631621	0.000885115	0.002155859	0	0.000100473	-69.85645342	-1396127.409
197	Kep. Seribu Utara	median	S	0.132399128	0.14577876	0.06991917	0.030555727	0.098606226	0.027003538	0.072692389	0.054597447	0.166416153	0.032933079	0.004837422	0	0.000111438	-62.47839561	-1396127.409
198	Kep. Seribu Utara	CrI_upper	S	0.77731633	0.242586586	0.226018233	0.166783572	0.227767241	0.1736141	0.205098957	0.185459348	0.244497115	0.223006504	0.010259053	0	0.000158606	-57.15377137	-1396127.409
199	Koja	CrI_lower	S	0.027504703	0.046027178	0.034879958	0.014934477	0.010309431	0.009536762	0.012628178	0.008607395	0.047766816	0.005673905	0.073384369	0	0.000540403	-11171.23527	-674089.6781
200	Koja	median	S	0.028860436	0.050729079	0.038970123	0.017499667	0.012492778	0.011680764	0.014984388	0.010566017	0.053030787	0.007592568	0.081126389	0	0.000610973	-11165.04767	-674089.6781
201	Koja	CrI_upper	S	0.03030874	0.056006451	0.043652351	0.020396367	0.015000069	0.014207465	0.017808817	0.012762794	0.058904486	0.009529639	0.089239655	0	0.000684215	-11161.66995	-674089.6781
202	Kramat Jati	CrI_lower	S	0.038147391	0.024217742	0.032467473	0.004533449	0.008348924	0.015918661	0.013900229	0.003935659	0.046920804	0.004010503	0.109008476	0	0.000565434	-9933.102738	-679070.5787
203	Kramat Jati	median	S	0.039945598	0.027627444	0.036378839	0.006283046	0.010172214	0.018267139	0.016194859	0.00535654	0.05135427	0.005356879	0.118532901	0	0.000626244	-9926.881771	-679070.5787
204	Kramat Jati	CrI_upper	S	0.041812089	0.031333237	0.040394456	0.008108955	0.01224905	0.02094469	0.018561078	0.006937084	0.056277519	0.006850873	0.128855446	0	0.000689347	-9923.419393	-679070.5787
205	Makasar	CrI_lower	S	0.032456894	0.023553178	0.029093598	0.007701426	0.009738987	0.01660105	0.01761078	0.007839285	0.044479683	0.006021983	0.092881116	0	0.00055752	-7191.616086	-685396.7708
206	Makasar	median	S	0.034375018	0.027424921	0.033229666	0.010039403	0.012271572	0.019654738	0.020774556	0.010198611	0.050152714	0.008115951	0.104522254	0	0.000649875	-7185.477505	-685396.7708
207	Makasar	CrI_upper	S	0.036608306	0.03169431	0.037983909	0.012898183	0.015308435	0.023305441	0.02423077	0.012745039	0.057196778	0.010407555	0.116182696	0	0.000744382	-7181.947126	-685396.7708
208	Mampang Prapatan	CrI_lower	S	0.036037315	0.02894715	0.021187244	0.001336623	0.003578863	0.013038221	0.011603774	0.001983288	0.032195978	0.000869022	0.155868664	0	0.000605416	-6132.18049	-697039.1525
209	Mampang Prapatan	median	S	0.038053044	0.033059952	0.024443743	0.002704659	0.005407096	0.015561122	0.013926638	0.003402506	0.036230412	0.00209074	0.172385214	0	0.000700111	-6126.011824	-697039.1525
210	Mampang Prapatan	CrI_upper	S	0.039989778	0.037709515	0.028443516	0.0042513	0.007288643	0.018534265	0.01661785	0.00509937	0.040624542	0.003570172	0.190309328	0	0.000797091	-6122.615626	-697039.1525
211	Matraman	CrI_lower	S	0.034125553	0.031062222	0.03343289	0.005776099	0.005051094	0.008085677	0.006535902	0.003035096	0.028569608	0.002194576	0.168032831	0	0.000414083	-7164.63023	-702940.753
212	Matraman	median	S	0.035725399	0.034756345	0.037096836	0.007306223	0.00657741	0.00993231	0.008138326	0.004227421	0.031868731	0.003270359	0.182665206	0	0.000492984	-7158.545661	-702940.753
213	Matraman	CrI_upper	S	0.037343453	0.038624376	0.041629274	0.009018344	0.008139988	0.011814484	0.009922037	0.005648783	0.03556165	0.004580189	0.199588058	0	0.000565226	-7155.020476	-702940.753
214	Menteng	CrI_lower	S	0.025857046	0.013639584	0.015830789	0.003168775	0.002685973	0.005002059	0.003964262	0.001040982	0.011045677	0.000228086	0.209523433	0	0.000344291	-2767.560046	-722117.0826
215	Menteng	median	S	0.028033861	0.016634538	0.019123932	0.004688642	0.004207703	0.006699679	0.005514735	0.002146454	0.013462996	0.001010692	0.236699013	0	0.000475621	-2761.770812	-722117.0826
216	Menteng	CrI_upper	S	0.030215936	0.01991607	0.022964089	0.006448935	0.006110964	0.008706902	0.007274571	0.003413092	0.016325898	0.002135466	0.268584172	0	0.000613213	-2758.296198	-722117.0826
217	Pademangan	CrI_lower	S	0.024243966	0.027122289	0.029435896	0.012707457	0.011278632	0.018215652	0.015408604	0.003775272	0.044411782	0.003269839	0.066658698	0	0.000340599	-4758.241824	-699816.4268
218	Pademangan	median	S	0.026134501	0.032024035	0.034652285	0.016013378	0.014275601	0.022174751	0.018841888	0.006094273	0.051759852	0.00556423	0.077658683	0	0.000453539	-4751.768691	-699816.4268
219	Pademangan	CrI_upper	S	0.028251294	0.037854573	0.041053824	0.019803638	0.017647452	0.026384977	0.023032124	0.008744039	0.060433297	0.008220832	0.088862583	0	0.000574962	-4748.232179	-699816.4268
220	Palmerah	CrI_lower	S	0.031720673	0.023597631	0.01757542	0.008162482	0.014196187	0.019030561	0.007859688	0.002044314	0.027619986	0.003194897	0.110073318	0	0.000464451	-7029.938683	-694348.4626
221	Palmerah	median	S	0.033444783	0.026967038	0.020474759	0.010299389	0.016678973	0.022165805	0.009769059	0.003445206	0.031313746	0.004810776	0.122802574	0	0.000546781	-7023.359209	-694348.4626
222	Palmerah	CrI_upper	S	0.035329723	0.030871053	0.023721669	0.012726305	0.019576056	0.025402476	0.011915883	0.005003657	0.035481216	0.006632633	0.136008777	0	0.0006337	-7019.877434	-694348.4626
223	Pancoran	CrI_lower	S	0.032008593	0.031371404	0.029727311	0.001701654	0.004903745	0.015921256	0.012798956	0.00595451	0.022583763	0.000563604	0.174881752	0	0.000514766	-7151.660541	-708178.5465
224	Pancoran	median	S	0.033415402	0.035250372	0.033398122	0.002805612	0.006460048	0.018300989	0.01493097	0.007462232	0.025510795	0.001494397	0.190934406	0	0.000603784	-7145.678846	-708178.5465
225	Pancoran	CrI_upper	S	0.034986441	0.0390987	0.037668852	0.004075448	0.008278467	0.021012075	0.017262779	0.0092466	0.028596868	0.002543221	0.209236006	0	0.000694229	-7142.28017	-708178.5465
226	Pasar Minggu	CrI_lower	S	0.027587065	0.022023589	0.018045199	0.001811968	0.003446198	0.008021301	0.010615174	0.001448224	0.022904309	0.001423767	0.204211365	0	0.000727968	-13747.89883	-678176.2369
227	Pasar Minggu	median	S	0.028652827	0.0240918	0.019848235	0.002660133	0.004450737	0.009225102	0.011895252	0.002252512	0.024936551	0.002252566	0.219064201	0	0.000823651	-13741.37843	-678176.2369
228	Pasar Minggu	CrI_upper	S	0.029800123	0.026321026	0.021882271	0.003555317	0.005424177	0.010576534	0.013291592	0.00316696	0.027187056	0.003112621	0.233930616	0	0.000922865	-13737.89606	-678176.2369
229	Pasar Rebo	CrI_lower	S	0.031221263	0.037326767	0.033026502	0.016288082	0.023282852	0.02604987	0.020327848	0.003177995	0.070784988	0.008076357	0.063266949	0	0.000553987	-7254.437493	-695068.5888
230	Pasar Rebo	median	S	0.033537714	0.042748491	0.038337287	0.019976627	0.027667048	0.030799028	0.024277284	0.005597822	0.079048787	0.010807206	0.07087246	0	0.000638271	-7248.247784	-695068.5888
231	Pasar Rebo	CrI_upper	S	0.036008492	0.048665967	0.043890108	0.024144859	0.032446721	0.035900338	0.028975804	0.00822875	0.088978443	0.013887202	0.078902446	0	0.0007204	-7244.758628	-695068.5888
232	Penjaringan	CrI_lower	S	0.021426699	0.016490555	0.013890626	0.006167263	0.006043429	0.014417051	0.01427625	0.000677361	0.033439142	0.000139813	0.093309205	0	0.000386806	-8518.04451	-697567.7236
233	Penjaringan	median	S	0.022605355	0.018851041	0.015894464	0.007649119	0.007547387	0.016429321	0.016288961	0.001807878	0.037221175	0.000829833	0.103130958	0	0.000473403	-8512.150849	-697567.7236
234	Penjaringan	CrI_upper	S	0.02401932	0.021481293	0.018174061	0.009268561	0.009175925	0.018695823	0.018498252	0.002988355	0.041074794	0.001976529	0.112906978	0	0.000554318	-8508.740837	-697567.7236
235	Pesanggrahan	CrI_lower	S	0.025347989	0.033894274	0.037512286	0.000976219	0.00582901	0.023392736	0.026720507	0.004793237	0.059702044	0.001223054	0.041775126	0	0.000431438	-5950.4969	-717697.8282
236	Pesanggrahan	median	S	0.027567512	0.040212996	0.043740271	0.00351156	0.009078857	0.028151511	0.032020976	0.007580021	0.069087923	0.003372611	0.048122796	0	0.00050331	-5944.199351	-717697.8282
237	Pesanggrahan	CrI_upper	S	0.02992504	0.04715144	0.051332694	0.00651155	0.012631754	0.033648792	0.038515461	0.010725886	0.080072471	0.006002776	0.055348092	0	0.000577021	-5940.870402	-717697.8282
238	Pulo Gadung	CrI_lower	S	0.028338145	0.028990518	0.021169199	0.002485133	0.007017235	0.017624262	0.00734701	0.003833859	0.037719736	0.007079208	0.143737847	0	0.000637597	-12640.48601	-676494.2442
239	Pulo Gadung	median	S	0.029519113	0.031775494	0.023511377	0.003587128	0.008473362	0.019580403	0.008681115	0.004972815	0.041097662	0.008369972	0.156378087	0	0.00072082	-12634.57237	-676494.2442
240	Pulo Gadung	CrI_upper	S	0.030765444	0.035011017	0.026155956	0.004786462	0.009971962	0.021885053	0.010198899	0.006230245	0.044926613	0.009819543	0.168326515	0	0.000803562	-12631.09374	-676494.2442
241	Sawah Besar	CrI_lower	S	0.022510866	0.020180111	0.024194452	0.007974287	0.005495438	0.007084742	0.006128864	0.002241918	0.025075388	0.000618965	0.130339771	0	0.000295986	-4052.909402	-704636.9862
242	Sawah Besar	median	S	0.024144598	0.023773868	0.028268048	0.010042596	0.007433765	0.009170465	0.00785238	0.003792706	0.029161606	0.001911486	0.147733054	0	0.000420389	-4046.479716	-704636.9862
243	Sawah Besar	CrI_upper	S	0.025840601	0.027805704	0.033249042	0.012552179	0.009738161	0.011505853	0.010063628	0.005504108	0.033762746	0.003327934	0.167309442	0	0.000549691	-4042.983098	-704636.9862
244	Senen	CrI_lower	S	0.025307461	0.01815545	0.018513505	0.003867676	0.003109256	0.006813824	0.003860393	0.000973594	0.010111784	0.000109045	0.213815788	0	0.000237073	-3817.67589	-733138.4044
245	Senen	median	S	0.026771602	0.02098124	0.02137183	0.005101987	0.00426273	0.008382588	0.005025389	0.001795971	0.01192213	0.000321514	0.237869047	0	0.000323269	-3811.393097	-733138.4044
246	Senen	CrI_upper	S	0.028325106	0.024127398	0.024606593	0.006464218	0.005660963	0.010190654	0.006397959	0.002721137	0.014082499	0.00092867	0.262404791	0	0.000411965	-3807.788035	-733138.4044
247	Setiabudi	CrI_lower	S	0.028032459	0.019845416	0.022306305	0.005720723	0.002835671	0.011614956	0.005281814	0.000188507	0.026755111	0.000348462	0.142931113	0	0.000539525	-4159.671101	-700249.2421
248	Setiabudi	median	S	0.03006319	0.023558767	0.026444215	0.0080633	0.004900924	0.01429321	0.007439798	0.00110394	0.03106534	0.001439377	0.161914349	0	0.00066673	-4153.838108	-700249.2421
249	Setiabudi	CrI_upper	S	0.032333781	0.027908102	0.031366422	0.010483841	0.007086291	0.017451068	0.009776977	0.002571216	0.03600033	0.002918001	0.182087818	0	0.000787534	-4150.354068	-700249.2421
250	Taman Sari	CrI_lower	S	0.023216632	0.020448409	0.022319445	0.006234387	0.006036293	0.00742414	0.007612117	0.001664086	0.021584873	0.000122293	0.115394589	0	0.000250132	-3479.608595	-713351.2688
251	Taman Sari	median	S	0.024961077	0.024084908	0.02604056	0.008193324	0.008017788	0.009716635	0.009780446	0.00307725	0.025726325	0.00054746	0.132113042	0	0.000340173	-3473.528853	-713351.2688
252	Taman Sari	CrI_upper	S	0.026831127	0.028224458	0.030631219	0.010491599	0.010333863	0.012147522	0.012267074	0.004624182	0.0302741	0.001659464	0.149153814	0	0.000441094	-3469.89847	-713351.2688
253	Tambora	CrI_lower	S	0.036335684	0.023932476	0.02441141	0.008392245	0.010196757	0.014823786	0.01679349	0.010983527	0.040545837	0.00435465	0.061889983	0	0.000279366	-5339.699088	-753081.83
254	Tambora	median	S	0.038567299	0.027987746	0.028603877	0.010915223	0.012924193	0.018027525	0.019960927	0.01368335	0.04642959	0.006382334	0.069489189	0	0.00032637	-5333.665785	-753081.83
255	Tambora	CrI_upper	S	0.040993525	0.032695945	0.033243355	0.013723515	0.016073091	0.021477348	0.023694208	0.016504439	0.052763124	0.008704681	0.077296114	0	0.000377697	-5330.295842	-753081.83
256	Tanah Abang	CrI_lower	S	0.024442014	0.019285762	0.034724504	0.008223318	0.013628972	0.018551376	0.015008515	0.003675305	0.044478661	0.002170454	0.048172924	0	0.000306446	-3843.328086	-728505.3638
257	Tanah Abang	median	S	0.026685622	0.024482157	0.042180869	0.011859293	0.017870457	0.023297993	0.019084592	0.006392304	0.053781694	0.004680331	0.058189949	0	0.000408677	-3837.097815	-728505.3638
258	Tanah Abang	CrI_upper	S	0.029142268	0.030707546	0.051121022	0.015978439	0.023239713	0.02909822	0.024140841	0.009386562	0.064526626	0.007461887	0.068856311	0	0.000508054	-3833.492077	-728505.3638
259	Tanjung Priok	CrI_lower	S	0.025153105	0.02376008	0.02829668	0.010413038	0.005541881	0.013435439	0.009699152	0.007632629	0.034615247	0.001537939	0.107427386	0	0.000587361	-14571.87917	-655457.581
260	Tanjung Priok	median	S	0.026292889	0.026064673	0.030969629	0.012007436	0.006837087	0.015260765	0.011268848	0.009063809	0.037767561	0.002577361	0.117259873	0	0.000667866	-14565.63851	-655457.581
261	Tanjung Priok	CrI_upper	S	0.027411995	0.028774832	0.034036439	0.013583545	0.008152514	0.017114576	0.012877888	0.010602991	0.041332547	0.003647545	0.126811583	0	0.000748441	-14562.15757	-655457.581
262	Tebet	CrI_lower	S	0.031499576	0.030115603	0.032697486	0.005388613	0.004149364	0.013897014	0.011791906	0.002973028	0.028407013	0.001752808	0.14354836	0	0.000534963	-9334.556182	-682484.8223
263	Tebet	median	S	0.032965557	0.033511337	0.036294643	0.006894319	0.005479017	0.01600905	0.013650283	0.004232992	0.031620957	0.002818965	0.157117117	0	0.000610615	-9328.180354	-682484.8223
264	Tebet	CrI_upper	S	0.034486266	0.037333051	0.040409068	0.008540523	0.006987832	0.018261565	0.015746793	0.005539779	0.035064167	0.00398631	0.170724628	0	0.000696723	-9324.684199	-682484.8223
